# Supplementary material for: Dynamic Expression of Genes Encoding Ubiquitin Conjugating Enzymes (E2s) During Neuronal Differentiation and Maturation: Implications for Neurodevelopmental Disorders and Neurodegenerative Diseases
Source: Genes (Basel). 2024 Oct 26;15(11):1381. doi: 10.3390/genes15111381 (PMC11593721; doi:10.3390/genes15111381)
Supplement: Supplementary file 1 [file genes-15-01381-s001.zip]

Archive with 1 entries (1 files):
- genes-3262892-supplementary.pdf
